# Supplementary material for: Phthalate Acid Esters (PAEs) in Indoor Dust from Decoration Material Stores: Occurrence, Sources, and Health Risks
Source: Toxics. 2024 Jul 13;12(7):505. doi: 10.3390/toxics12070505 (PMC11280923; doi:10.3390/toxics12070505)
Supplement: Supplementary file 1 [file toxics-12-00505-s001.zip]

Archive with 1 entries (1 files):
- toxics-3091913-supplementary.pdf
